# Supplementary material for: A Molecular Modeling Investigation of the Therapeutic Potential of Marine Compounds as DPP-4 Inhibitors
Source: Mar Drugs. 2022 Dec 13;20(12):777. doi: 10.3390/md20120777 (PMC9788368; doi:10.3390/md20120777)
Supplement: Supplementary file 1 [file marinedrugs-20-00777-s001.zip]

Archive with 1 entries (1 files):
- marinedrugs-2011468-supplementary.pdf
